# Supplementary material for: Mendogiadiffusa sp. nov. and an updated key to the species of Mendogia (Myriangiaceae, Dothideomycetes)
Source: Biodivers Data J. 2021 Sep 7;9:e67705. doi: 10.3897/BDJ.9.e67705 (PMC8440402; doi:10.3897/BDJ.9.e67705)
Supplement: XML Treatment for Mendogia diffusa [file BDJ.9.e67705-treatment1.xml]

<!DOCTYPE tp:taxon-treatment
  PUBLIC "-//TaxonX//DTD Taxonomic Treatment Publishing DTD v0 20100105//EN" "tax-treatment-NSO.dtd">
<tp:taxon-treatment xmlns:tp="http://www.plazi.org/taxpub"><tp:treatment-meta><mixed-citation publication-type="journal"><person-group><name><surname>Thiyagaraja</surname><given-names>Vinodhini</given-names></name><name><surname>Lücking</surname><given-names>Robert</given-names></name><name><surname>Ertz</surname><given-names>Damien</given-names></name><name><surname>Samarakoon</surname><given-names>Milan C.</given-names></name><name><surname>Wanasinghe</surname><given-names>Dhanushka N.</given-names></name><name><surname>Karunarathna</surname><given-names>Samantha C.</given-names></name><name><surname>Cheewangkoon</surname><given-names>Ratchadawan</given-names></name><name><surname>Hyde</surname><given-names>Kevin D.</given-names></name></person-group><article-title><italic><tp:taxon-name><tp:taxon-name-part taxon-name-part-type="genus" reg="Mendogia">Mendogia</tp:taxon-name-part><tp:taxon-name-part taxon-name-part-type="species" reg="diffusa">diffusa</tp:taxon-name-part></tp:taxon-name></italic> sp. nov. and an updated key to the species of <italic><tp:taxon-name><tp:taxon-name-part taxon-name-part-type="genus" reg="Mendogia">Mendogia</tp:taxon-name-part></tp:taxon-name></italic> (<tp:taxon-name><tp:taxon-name-part taxon-name-part-type="family">Myriangiaceae</tp:taxon-name-part></tp:taxon-name>, <tp:taxon-name><tp:taxon-name-part taxon-name-part-type="class">Dothideomycetes</tp:taxon-name-part></tp:taxon-name>)</article-title><source>Biodivers Data J</source><day>07</day><month>9</month><year>2021</year><volume>9</volume><pub-id pub-id-type="doi">10.3897/BDJ.9.e67705</pub-id></mixed-citation></tp:treatment-meta><tp:nomenclature><tp:taxon-name>
            <object-id xmlns:xlink="http://www.w3.org/1999/xlink" content-type="arpha" xlink:type="simple">AE26DD54-AD2A-51B3-B587-CE68C37D8AD8</object-id>
            <tp:taxon-name-part taxon-name-part-type="genus">Mendogia</tp:taxon-name-part>
            <tp:taxon-name-part taxon-name-part-type="species">diffusa</tp:taxon-name-part>
            <object-id xmlns:xlink="http://www.w3.org/1999/xlink" xlink:type="simple" object-id-type="IndexFungorum">IF 558292</object-id>
            <object-id xmlns:xlink="http://www.w3.org/1999/xlink" xlink:type="simple" object-id-type="Facesoffungi number">FoF 09466</object-id>
          </tp:taxon-name><tp:taxon-authority>Thiyagaraja, Ertz, Lücking, Samarak. and K.D. Hyde</tp:taxon-authority><tp:taxon-status xmlns:xlink="http://www.w3.org/1999/xlink" xlink:type="simple">sp. nov.</tp:taxon-status></tp:nomenclature><tp:treatment-sec sec-type="materials"><title>Materials</title><list list-type="alpha-lower" list-content="occurrences"><list-item><p><bold>Type status:</bold><named-content xmlns:xlink="http://www.w3.org/1999/xlink" content-type="dwc:typeStatus" xlink:type="simple">Holotype</named-content>. <bold>Occurrence:</bold> recordedBy: <named-content xmlns:xlink="http://www.w3.org/1999/xlink" content-type="dwc:recordedBy" xlink:type="simple">Milan C. Samarakoon</named-content>; occurrenceID: <named-content xmlns:xlink="http://www.w3.org/1999/xlink" content-type="dwc:occurrenceID" xlink:type="simple">MFLU 20-0541</named-content>; <bold>Taxon:</bold> kingdom: <named-content xmlns:xlink="http://www.w3.org/1999/xlink" content-type="dwc:kingdom" xlink:type="simple"><tp:taxon-name><tp:taxon-name-part taxon-name-part-type="kingdom">Fungi</tp:taxon-name-part></tp:taxon-name></named-content>; phylum: <named-content xmlns:xlink="http://www.w3.org/1999/xlink" content-type="dwc:phylum" xlink:type="simple"><tp:taxon-name><tp:taxon-name-part taxon-name-part-type="phylum">Ascomycota</tp:taxon-name-part></tp:taxon-name></named-content>; class: <named-content xmlns:xlink="http://www.w3.org/1999/xlink" content-type="dwc:class" xlink:type="simple"><tp:taxon-name><tp:taxon-name-part taxon-name-part-type="class">Dothideomycetes</tp:taxon-name-part></tp:taxon-name></named-content>; order: <named-content xmlns:xlink="http://www.w3.org/1999/xlink" content-type="dwc:order" xlink:type="simple"><tp:taxon-name><tp:taxon-name-part taxon-name-part-type="order">Myriangiales</tp:taxon-name-part></tp:taxon-name></named-content>; family: <named-content xmlns:xlink="http://www.w3.org/1999/xlink" content-type="dwc:family" xlink:type="simple"><tp:taxon-name><tp:taxon-name-part taxon-name-part-type="family">Myriangiaceae</tp:taxon-name-part></tp:taxon-name></named-content>; genus: <named-content xmlns:xlink="http://www.w3.org/1999/xlink" content-type="dwc:genus" xlink:type="simple"><tp:taxon-name><tp:taxon-name-part taxon-name-part-type="genus">Mendogia</tp:taxon-name-part></tp:taxon-name></named-content>; specificEpithet: <named-content xmlns:xlink="http://www.w3.org/1999/xlink" content-type="dwc:specificEpithet" xlink:type="simple"><italic><tp:taxon-name><tp:taxon-name-part taxon-name-part-type="genus" reg="Mendogia"/><tp:taxon-name-part taxon-name-part-type="species" reg="diffusa">diffusa</tp:taxon-name-part></tp:taxon-name></italic></named-content>; scientificNameAuthorship: <named-content xmlns:xlink="http://www.w3.org/1999/xlink" content-type="dwc:scientificNameAuthorship" xlink:type="simple">Thiyagaraja, Ertz, Lücking, Samarak. and K.D. Hyde</named-content>; <bold>Location:</bold> continent: <named-content xmlns:xlink="http://www.w3.org/1999/xlink" content-type="dwc:continent" xlink:type="simple">Asia</named-content>; country: <named-content xmlns:xlink="http://www.w3.org/1999/xlink" content-type="dwc:country" xlink:type="simple">Thailand</named-content>; stateProvince: <named-content xmlns:xlink="http://www.w3.org/1999/xlink" content-type="dwc:stateProvince" xlink:type="simple">Phayao</named-content>; locality: <named-content xmlns:xlink="http://www.w3.org/1999/xlink" content-type="dwc:locality" xlink:type="simple">Phu Sang</named-content>; <bold>Identification:</bold> identificationID: <named-content xmlns:xlink="http://www.w3.org/1999/xlink" content-type="dwc:identificationID" xlink:type="simple">MFLU 20-0541</named-content>; identifiedBy: <named-content xmlns:xlink="http://www.w3.org/1999/xlink" content-type="dwc:identifiedBy" xlink:type="simple">Vinodhini Thiyagaraja</named-content>; dateIdentified: <named-content xmlns:xlink="http://www.w3.org/1999/xlink" content-type="dwc:dateIdentified" xlink:type="simple">4 Dec 2018</named-content>; <bold>Record Level:</bold> modified: <named-content xmlns:xlink="http://www.w3.org/1999/xlink" content-type="dwc:modified" xlink:type="simple">4 December 2018</named-content>; institutionID: <named-content xmlns:xlink="http://www.w3.org/1999/xlink" content-type="dwc:institutionID" xlink:type="simple">MFLU</named-content>; institutionCode: <named-content xmlns:xlink="http://www.w3.org/1999/xlink" content-type="dwc:institutionCode" xlink:type="simple">Mae Fah Luang University</named-content></p></list-item></list></tp:treatment-sec><tp:treatment-sec sec-type="Description"><title>Description</title><p><italic><tp:taxon-name><tp:taxon-name-part taxon-name-part-type="genus" reg="Saprotrophic">Saprotrophic</tp:taxon-name-part></tp:taxon-name></italic> on dead leaves. <italic><tp:taxon-name><tp:taxon-name-part taxon-name-part-type="genus" reg="Thallus">Thallus</tp:taxon-name-part></tp:taxon-name></italic> absent (Fig. <xref ref-type="fig" rid="F6880261">1</xref> and Fig. <xref ref-type="fig" rid="F6880265">2</xref>). <bold>Sexual morph</bold>: <italic>Ascomata</italic> scattered in dense, pseudostromatic, irregularly stellate groups over an effuse, thallus-like, dark structure, with thin covering layer, superficial, solitary or gregarious, easily removed from the host surface, carbonaceous, ovoid to sub-globose, black, abundant, with numerous external dark brown setae on the epithecium, which are branched at the end, individual loci (120-)225–410 µm wide, 250–180 µm high. <italic><tp:taxon-name><tp:taxon-name-part taxon-name-part-type="genus" reg="Epithecium">Epithecium</tp:taxon-name-part></tp:taxon-name></italic> 16–33 µm thick, distinct, dark brown. <italic>Hymenium</italic> 40–95 µm high, hyaline. <italic><tp:taxon-name><tp:taxon-name-part taxon-name-part-type="genus" reg="Hypothecium">Hypothecium</tp:taxon-name-part></tp:taxon-name></italic> 35–75 µm thick, distinct, thicker in the centre, brownish, infrequently with free-living unicellular algae below the hypothecium. <italic>Excipulum</italic> inconspicuous. <italic><tp:taxon-name><tp:taxon-name-part taxon-name-part-type="genus" reg="Paraphysoids">Paraphysoids</tp:taxon-name-part></tp:taxon-name></italic> 1.1–3.3 µm thick, abundant, anastomosing, branched, not or slightly enlarged at the apex. <italic>Asci</italic> 45–70 × 25–35 µm (x¯ = 57.5 × 30 µm, n = 20), 8-spored, bitunicate, fissitunicate, ovoid to clavate, tholus thickened, tip blunted, with poorly developed stipe, ascus wall apically thickened with well-developed ocular chamber, concave. <italic>Ascospores</italic> 15–25 × 6–10 µm (x¯ = 20 × 8 µm, n = 20), irregularly arranged, hyaline, oblong to elliptical, both ends bluntly tapered, muriform, with 5–6 transverse septa, 3–6 longitudinal septa, slightly constricted at each septum, smooth-walled, without gelatinous sheath, occasionally asymmetrical. <italic>Hymenium</italic> I–, KI–, <italic>Asci</italic> I–, KI–. <bold>Asexual morph</bold>: Undetermined.</p></tp:treatment-sec><tp:treatment-sec sec-type="Etymology"><title>Etymology</title><p>Referring to the morphology of the fungus with ascostromata that are diffuse and spread extensively on the leaves.</p></tp:treatment-sec><tp:treatment-sec sec-type="Distribution"><title>Distribution</title><sec sec-type="Habitats and Distribution"><title>Habitats and Distribution</title><p>On dead leaves of <italic><tp:taxon-name><tp:taxon-name-part taxon-name-part-type="order">Fagales</tp:taxon-name-part></tp:taxon-name></italic> sp. Thus far, only known from Thailand, Phayao Province, Phu Sang District.</p></sec></tp:treatment-sec><tp:treatment-sec sec-type="Notes"><title>Notes</title><p><italic><tp:taxon-name><tp:taxon-name-part taxon-name-part-type="genus" reg="Mendogia">Mendogia</tp:taxon-name-part><tp:taxon-name-part taxon-name-part-type="species" reg="diffusa">diffusa</tp:taxon-name-part></tp:taxon-name></italic> is the first reported species in the genus from dead dicotyledonous leaves. Other species were mostly reported from bamboo culms, with the exception of <italic><tp:taxon-name><tp:taxon-name-part taxon-name-part-type="genus" reg="Mendogia">M.</tp:taxon-name-part><tp:taxon-name-part taxon-name-part-type="species" reg="manaosensis">manaosensis</tp:taxon-name-part></tp:taxon-name></italic> that is reported from palm leaves (<xref ref-type="bibr" rid="B6884603">Vitória 2012</xref>, <xref ref-type="bibr" rid="B6880330">Dai et al. 2017</xref>) and <italic><tp:taxon-name><tp:taxon-name-part taxon-name-part-type="genus" reg="Mendogia">M.</tp:taxon-name-part><tp:taxon-name-part taxon-name-part-type="species" reg="philippinensis">philippinensis</tp:taxon-name-part></tp:taxon-name></italic> (= <italic><tp:taxon-name><tp:taxon-name-part taxon-name-part-type="genus" reg="Mendogia">M.</tp:taxon-name-part><tp:taxon-name-part taxon-name-part-type="species" reg="calami">calami</tp:taxon-name-part></tp:taxon-name></italic>) that is found on living leaves of <italic><tp:taxon-name><tp:taxon-name-part taxon-name-part-type="genus" reg="Calamus">Calamus</tp:taxon-name-part></tp:taxon-name></italic> palms (<xref ref-type="bibr" rid="B6884283">Jiang et al. 2020</xref>). In those species, ascostromata do not penetrate the leaf surface and they also differ from <italic><tp:taxon-name><tp:taxon-name-part taxon-name-part-type="genus" reg="Mendogia">M.</tp:taxon-name-part><tp:taxon-name-part taxon-name-part-type="species" reg="diffusa">diffusa</tp:taxon-name-part></tp:taxon-name></italic> in the sharply delimited ascostromata; and <italic><tp:taxon-name><tp:taxon-name-part taxon-name-part-type="genus" reg="Mendogia">M.</tp:taxon-name-part><tp:taxon-name-part taxon-name-part-type="species" reg="philippinensis">philippinensis</tp:taxon-name-part></tp:taxon-name></italic> further differs in the smaller ascospores. The new taxon shares morphological characteristics with <italic><tp:taxon-name><tp:taxon-name-part taxon-name-part-type="genus" reg="Mendogia">Mendogia</tp:taxon-name-part><tp:taxon-name-part taxon-name-part-type="species" reg="bambusina">bambusina</tp:taxon-name-part></tp:taxon-name></italic>: carbonaceous peridium, paraphysoid-like filaments, similar asci and ascopores. However, <italic><tp:taxon-name><tp:taxon-name-part taxon-name-part-type="genus" reg="Mendogia">M.</tp:taxon-name-part><tp:taxon-name-part taxon-name-part-type="species" reg="diffusa">diffusa</tp:taxon-name-part></tp:taxon-name></italic> differs in the absence of ascostromata, presence of setae (<xref ref-type="bibr" rid="B6880330">Dai et al. 2017</xref>), the type of habitat (<italic><tp:taxon-name><tp:taxon-name-part taxon-name-part-type="order">Fagales</tp:taxon-name-part></tp:taxon-name></italic> leaves vs. bamboo or palms culms) and its distribution (Thailand vs. Indonesia) (<xref ref-type="bibr" rid="B6880578">Hyde et al. 2013</xref>, <xref ref-type="bibr" rid="B6880330">Dai et al. 2017</xref>).</p></tp:treatment-sec><tp:treatment-sec><!--Section generated to contain objects referenced in tp:taxon-treatment.--><fig id="F6880261" position="float" orientation="portrait"><object-id xmlns:xlink="http://www.w3.org/1999/xlink" content-type="arpha" xlink:type="simple">41046B16-BCE8-5F18-B1EA-90EF4A3C82B7</object-id><object-id xmlns:xlink="http://www.w3.org/1999/xlink" content-type="doi" xlink:type="simple">10.3897/BDJ.9.e67705.figure1</object-id><label>Figure 1.</label><caption><p><italic><tp:taxon-name><tp:taxon-name-part taxon-name-part-type="genus" reg="Mendogia">Mendogia</tp:taxon-name-part><tp:taxon-name-part taxon-name-part-type="species" reg="diffusa">diffusa</tp:taxon-name-part></tp:taxon-name></italic> (MFLU 20-0541) <bold>a, b, d–l.</bold> Ascomata on upper leaf surface; <bold>c.</bold> Ascomata on lower leaf surface; arrows point the algae. Scale bars: b = 1000 µm, g–j = 500 µm</p></caption><graphic xmlns:xlink="http://www.w3.org/1999/xlink" xlink:href="bdj-09-e67705-g001.jpg" position="float" id="oo_554753.jpg" orientation="portrait" xlink:type="simple"><uri content-type="original_file" xlink:type="simple">https://binary.pensoft.net/fig/554753</uri></graphic></fig><fig id="F6880265" position="float" orientation="portrait"><object-id xmlns:xlink="http://www.w3.org/1999/xlink" content-type="arpha" xlink:type="simple">C94F8443-D0E5-5FB0-9421-795F3455D40F</object-id><object-id xmlns:xlink="http://www.w3.org/1999/xlink" content-type="doi" xlink:type="simple">10.3897/BDJ.9.e67705.figure2</object-id><label>Figure 2.</label><caption><p><italic><tp:taxon-name><tp:taxon-name-part taxon-name-part-type="genus" reg="Mendogia">Mendogia</tp:taxon-name-part><tp:taxon-name-part taxon-name-part-type="species" reg="diffusa">diffusa</tp:taxon-name-part></tp:taxon-name></italic> (MFLU 20-0541, holotype) <bold>a–e.</bold> Vertical sections of ascomata in water (upper surface); <bold>f.</bold> Vertical section of an ascoma in water (lower surface); fh, hair-like structure on leaf; <bold>g.</bold> Ascomata in trypan blue; <bold>h, i.</bold> (a1, a2) <tp:taxon-name><tp:taxon-name-part taxon-name-part-type="above-genus">Algae</tp:taxon-name-part></tp:taxon-name>; <bold>j.</bold> <tp:taxon-name><tp:taxon-name-part taxon-name-part-type="genus" reg="Paraphysoids">Paraphysoids</tp:taxon-name-part></tp:taxon-name> in water; <bold>k–m.</bold> Asci in water; <bold>n.</bold> Asci in 5% KOH stained with Lugol's solution; <bold>o1–o8.</bold> Ascospores in water. Scale bars: (a–g) = 200 µm, (h–j) = 5 µm, (k–n) = 30 µm, (g–j) = 30 µm, (o1–o8) = 10 µm</p></caption><graphic xmlns:xlink="http://www.w3.org/1999/xlink" xlink:href="bdj-09-e67705-g002.jpg" position="float" id="oo_554752.jpg" orientation="portrait" xlink:type="simple"><uri content-type="original_file" xlink:type="simple">https://binary.pensoft.net/fig/554752</uri></graphic></fig></tp:treatment-sec><ref-list><ref id="B6884603"><element-citation xmlns:xlink="http://www.w3.org/1999/xlink" publication-type="thesis" xlink:type="simple"><person-group person-group-type="author"><name name-style="western"><surname>Vitória</surname><given-names>NS.</given-names></name></person-group><year>2012</year><source>Diversidade de <tp:taxon-name><tp:taxon-name-part taxon-name-part-type="phylum">Ascomycota</tp:taxon-name-part></tp:taxon-name> em palmeiras nativas e exóticas em áreas de Mata Atlântica nos Estados da Bahia e de Pernambuco</source><publisher-name>Universidade Federal de Pernambuco</publisher-name><publisher-loc>Recife, Brazil</publisher-loc></element-citation></ref><ref id="B6880330"><element-citation xmlns:xlink="http://www.w3.org/1999/xlink" publication-type="article" xlink:type="simple"><person-group person-group-type="author"><name name-style="western"><surname>Dai</surname><given-names>D. Q.</given-names></name><name name-style="western"><surname>Phookamsak</surname><given-names>R.</given-names></name><name name-style="western"><surname>Wijayawardene</surname><given-names>N. N.</given-names></name><name name-style="western"><surname>Li</surname><given-names>W. J.</given-names></name><name name-style="western"><surname>Bhat</surname><given-names>D. J.</given-names></name><name name-style="western"><surname>Xu JC</surname></name><name name-style="western"><surname>Taylor JE</surname></name><name name-style="western"><surname>Hyde KD</surname></name><name name-style="western"><surname>Chukeatirote</surname><given-names>E.</given-names></name></person-group><year>2017</year><article-title>Bambusicolous fungi</article-title><source>Fungal Diversity</source><volume>82</volume><issue>1</issue><fpage>1</fpage><lpage>105</lpage><pub-id pub-id-type="doi">10.1007/s13225-016-0367-8</pub-id></element-citation></ref><ref id="B6884283"><element-citation xmlns:xlink="http://www.w3.org/1999/xlink" publication-type="article" xlink:type="simple"><person-group person-group-type="author"><name name-style="western"><surname>Jiang</surname><given-names>Hong-Bo</given-names></name><name name-style="western"><surname>Phookamsak</surname><given-names>Rungtiwa</given-names></name><name name-style="western"><surname>Xu</surname><given-names>Jianchu</given-names></name><name name-style="western"><surname>Karunarathna</surname><given-names>Samantha C.</given-names></name><name name-style="western"><surname>Mortimer</surname><given-names>Peter E.</given-names></name><name name-style="western"><surname>Hyde</surname><given-names>Kevin D.</given-names></name></person-group><year>2020</year><article-title>Taxonomic and phylogenetic characterizations reveal three new species of <italic><tp:taxon-name><tp:taxon-name-part taxon-name-part-type="genus" reg="Mendogia">Mendogia</tp:taxon-name-part></tp:taxon-name></italic> (<italic><tp:taxon-name><tp:taxon-name-part taxon-name-part-type="family">Myriangiaceae</tp:taxon-name-part></tp:taxon-name></italic>, <italic><tp:taxon-name><tp:taxon-name-part taxon-name-part-type="order">Myriangiales</tp:taxon-name-part></tp:taxon-name></italic>)</article-title><source>Mycological Progress</source><volume>19</volume><issue>1</issue><fpage>41</fpage><lpage>51</lpage><pub-id pub-id-type="doi">10.1007/s11557-019-01540-z</pub-id></element-citation></ref><ref id="B6880578"><element-citation xmlns:xlink="http://www.w3.org/1999/xlink" publication-type="article" xlink:type="simple"><person-group person-group-type="author"><name name-style="western"><surname>Hyde</surname><given-names>K. D.</given-names></name><name name-style="western"><surname>Jones</surname><given-names>E. B.G.</given-names></name><name name-style="western"><surname>Liu</surname><given-names>J. K.</given-names></name><name name-style="western"><surname>Ariyawansa</surname><given-names>H.</given-names></name><name name-style="western"><surname>Boehm</surname><given-names>E.</given-names></name><name name-style="western"><surname>Boonmee</surname><given-names>S.</given-names></name><name name-style="western"><surname>Braun</surname><given-names>U.</given-names></name><name name-style="western"><surname>Chomnunti</surname><given-names>P.</given-names></name><name name-style="western"><surname>Crous</surname><given-names>P. W.</given-names></name><name name-style="western"><surname>Dai</surname><given-names>D. Q.</given-names></name><name name-style="western"><surname>Diederich</surname><given-names>P.</given-names></name><name name-style="western"><surname>Dissanayake</surname><given-names>A.</given-names></name><name name-style="western"><surname>Doilom</surname><given-names>M.</given-names></name><name name-style="western"><surname>Doveri</surname><given-names>F.</given-names></name><name name-style="western"><surname>Hongsanan</surname><given-names>S.</given-names></name><name name-style="western"><surname>Jayawardena</surname><given-names>R.</given-names></name><name name-style="western"><surname>Lawrey</surname><given-names>J. D.</given-names></name><name name-style="western"><surname>Li</surname><given-names>Y. M.</given-names></name><name name-style="western"><surname>Liu</surname><given-names>Y. X.</given-names></name><name name-style="western"><surname>Lücking</surname><given-names>R.</given-names></name><name name-style="western"><surname>Monkai</surname><given-names>J.</given-names></name><name name-style="western"><surname>Muggia</surname><given-names>L.</given-names></name><name name-style="western"><surname>Nelsen</surname><given-names>M. P.</given-names></name><name name-style="western"><surname>Pang</surname><given-names>K. L.</given-names></name><name name-style="western"><surname>Phookamsak</surname><given-names>R.</given-names></name><name name-style="western"><surname>Senanayake</surname><given-names>I.</given-names></name><name name-style="western"><surname>Shearer</surname><given-names>C. A.</given-names></name><name name-style="western"><surname>Tanaka</surname><given-names>K.</given-names></name><name name-style="western"><surname>Thambugala</surname><given-names>K. M.</given-names></name><name name-style="western"><surname>Wijayawardene</surname><given-names>N. N.</given-names></name><name name-style="western"><surname>Wikee</surname><given-names>S.</given-names></name><name name-style="western"><surname>Wu</surname><given-names>H. X.</given-names></name><name name-style="western"><surname>Zhang</surname><given-names>Y.</given-names></name><name name-style="western"><surname>Aguirre-Hudson</surname><given-names>B.</given-names></name><name name-style="western"><surname>Alias</surname><given-names>S. A.</given-names></name><name name-style="western"><surname>Aptroot</surname><given-names>A.</given-names></name><name name-style="western"><surname>Bahkali</surname><given-names>A. H.</given-names></name><name name-style="western"><surname>Bezerra</surname><given-names>J. L.</given-names></name><name name-style="western"><surname>Bhat</surname><given-names>D. J.</given-names></name><name name-style="western"><surname>Camporesi</surname><given-names>E.</given-names></name><name name-style="western"><surname>Chukeatirote</surname><given-names>E.</given-names></name><name name-style="western"><surname>Gueidan</surname><given-names>C.</given-names></name><name name-style="western"><surname>Hawksworth</surname><given-names>D. L.</given-names></name><name name-style="western"><surname>Hirayama</surname><given-names>K.</given-names></name><name name-style="western"><surname>Hoog</surname><given-names>S. D.</given-names></name><name name-style="western"><surname>Kang</surname><given-names>J. C.</given-names></name><name name-style="western"><surname>Knudsen</surname><given-names>K.</given-names></name><name name-style="western"><surname>Li</surname><given-names>W. J.</given-names></name><name name-style="western"><surname>Li</surname><given-names>X. H.</given-names></name><name name-style="western"><surname>Liu</surname><given-names>Z. Y.</given-names></name><name name-style="western"><surname>Mapook</surname><given-names>A.</given-names></name><name name-style="western"><surname>McKenzie</surname><given-names>E. H.C.</given-names></name><name name-style="western"><surname>Miller</surname><given-names>A. N.</given-names></name><name name-style="western"><surname>Mortimer</surname><given-names>P. E.</given-names></name><name name-style="western"><surname>Phillips</surname><given-names>A. J.L.</given-names></name><name name-style="western"><surname>Raja</surname><given-names>H. A.</given-names></name><name name-style="western"><surname>Scheuer</surname><given-names>C.</given-names></name><name name-style="western"><surname>Schumm</surname><given-names>F.</given-names></name><name name-style="western"><surname>Taylor</surname><given-names>J. E.</given-names></name><name name-style="western"><surname>Tian</surname><given-names>Q.</given-names></name><name name-style="western"><surname>Tibpromma</surname><given-names>S.</given-names></name><name name-style="western"><surname>Wanasinghe</surname><given-names>D. N.</given-names></name><name name-style="western"><surname>Wang</surname><given-names>Y.</given-names></name><name name-style="western"><surname>Xu</surname><given-names>J. C.</given-names></name><name name-style="western"><surname>Yan</surname><given-names>J. Y.</given-names></name><name name-style="western"><surname>Yacharoen</surname><given-names>S.</given-names></name><name name-style="western"><surname>Zhang</surname><given-names>M.</given-names></name></person-group><year>2013</year><article-title>Families of <tp:taxon-name><tp:taxon-name-part taxon-name-part-type="class">Dothideomycetes</tp:taxon-name-part></tp:taxon-name></article-title><source>Fungal Diversity</source><volume>63</volume><fpage>1</fpage><lpage>313</lpage><pub-id pub-id-type="doi">10.1007/s13225-013-0263-4</pub-id></element-citation></ref></ref-list></tp:taxon-treatment>
