# Supplementary material for: Mendogiadiffusa sp. nov. and an updated key to the species of Mendogia (Myriangiaceae, Dothideomycetes)
Source: Biodivers Data J. 2021 Sep 7;9:e67705. doi: 10.3897/BDJ.9.e67705 (PMC8440402; doi:10.3897/BDJ.9.e67705)
Supplement: XML Treatment for Mendogia philippinensis [file BDJ.9.e67705-treatment2.xml]

<!DOCTYPE tp:taxon-treatment
  PUBLIC "-//TaxonX//DTD Taxonomic Treatment Publishing DTD v0 20100105//EN" "tax-treatment-NSO.dtd">
<tp:taxon-treatment xmlns:tp="http://www.plazi.org/taxpub"><tp:treatment-meta><mixed-citation publication-type="journal"><person-group><name><surname>Thiyagaraja</surname><given-names>Vinodhini</given-names></name><name><surname>Lücking</surname><given-names>Robert</given-names></name><name><surname>Ertz</surname><given-names>Damien</given-names></name><name><surname>Samarakoon</surname><given-names>Milan C.</given-names></name><name><surname>Wanasinghe</surname><given-names>Dhanushka N.</given-names></name><name><surname>Karunarathna</surname><given-names>Samantha C.</given-names></name><name><surname>Cheewangkoon</surname><given-names>Ratchadawan</given-names></name><name><surname>Hyde</surname><given-names>Kevin D.</given-names></name></person-group><article-title><italic><tp:taxon-name><tp:taxon-name-part taxon-name-part-type="genus" reg="Mendogia">Mendogia</tp:taxon-name-part><tp:taxon-name-part taxon-name-part-type="species" reg="diffusa">diffusa</tp:taxon-name-part></tp:taxon-name></italic> sp. nov. and an updated key to the species of <italic><tp:taxon-name><tp:taxon-name-part taxon-name-part-type="genus" reg="Mendogia">Mendogia</tp:taxon-name-part></tp:taxon-name></italic> (<tp:taxon-name><tp:taxon-name-part taxon-name-part-type="family">Myriangiaceae</tp:taxon-name-part></tp:taxon-name>, <tp:taxon-name><tp:taxon-name-part taxon-name-part-type="class">Dothideomycetes</tp:taxon-name-part></tp:taxon-name>)</article-title><source>Biodivers Data J</source><day>07</day><month>9</month><year>2021</year><volume>9</volume><pub-id pub-id-type="doi">10.3897/BDJ.9.e67705</pub-id></mixed-citation></tp:treatment-meta><tp:nomenclature><tp:taxon-name>
            <object-id xmlns:xlink="http://www.w3.org/1999/xlink" content-type="arpha" xlink:type="simple">0A2F1579-95DB-51F3-B4EE-F0295FB001ED</object-id>
            <tp:taxon-name-part taxon-name-part-type="genus">Mendogia</tp:taxon-name-part>
            <tp:taxon-name-part taxon-name-part-type="species">philippinensis</tp:taxon-name-part>
          </tp:taxon-name><tp:taxon-authority>(Syd. &amp; P. Syd.) Arx &amp; E. Müll., Stud. Mycol. 9: 29 (1975).</tp:taxon-authority><tp:nomenclature-citation-list><tp:nomenclature-citation><tp:taxon-name>
                <tp:taxon-name-part taxon-name-part-type="genus">Mendogia</tp:taxon-name-part>
                <tp:taxon-name-part taxon-name-part-type="species">philippinensis</tp:taxon-name-part>
              </tp:taxon-name><comment><italic><tp:taxon-name>
                    <tp:taxon-name-part taxon-name-part-type="genus" reg="Pleiostomella">Pleiostomella</tp:taxon-name-part>
                    <tp:taxon-name-part taxon-name-part-type="species" reg="philippinensis">philippinensis</tp:taxon-name-part>
                  </tp:taxon-name></italic></comment></tp:nomenclature-citation><tp:nomenclature-citation><tp:taxon-name>
                <tp:taxon-name-part taxon-name-part-type="genus">Mendogia</tp:taxon-name-part>
                <tp:taxon-name-part taxon-name-part-type="species">philippinensis</tp:taxon-name-part>
              </tp:taxon-name><comment><italic><tp:taxon-name><tp:taxon-name-part taxon-name-part-type="genus" reg="Mendogia">Mendogia</tp:taxon-name-part><tp:taxon-name-part taxon-name-part-type="species" reg="calami">calami</tp:taxon-name-part></tp:taxon-name></italic>; Basionym: <italic><tp:taxon-name><tp:taxon-name-part taxon-name-part-type="genus" reg="Pleiostomella">Pleiostomella</tp:taxon-name-part><tp:taxon-name-part taxon-name-part-type="species" reg="philippinensis">philippinensis</tp:taxon-name-part></tp:taxon-name></italic> Syd. &amp; P. Syd., Annls mycol. 15(3/4): 221 (1917); Type: The Philippines, Biliran, 1914, RC McGregor 18371 (S-F61491).; Syn. nov.: <italic><tp:taxon-name><tp:taxon-name-part taxon-name-part-type="genus" reg="Mendogia">Mendogia</tp:taxon-name-part><tp:taxon-name-part taxon-name-part-type="species" reg="calami">calami</tp:taxon-name-part></tp:taxon-name></italic> H.B. Jiang, Phookamsak and K.D. Hyde, in Jiang, Phookamsak, Xu, Karunarathna, Mortimer and Hyde, Mycol. Progr. 19: 47 (2020); Type: The Philippines, Mt. Makiling, S. A. Reyes 3367a, (S-F48343).</comment></tp:nomenclature-citation></tp:nomenclature-citation-list></tp:nomenclature><tp:treatment-sec sec-type="Notes"><title>Notes</title><p><italic><tp:taxon-name><tp:taxon-name-part taxon-name-part-type="genus" reg="Mendogia">Mendogia</tp:taxon-name-part><tp:taxon-name-part taxon-name-part-type="species" reg="calami">calami</tp:taxon-name-part></tp:taxon-name></italic> was recently introduced from leaves of <italic><tp:taxon-name><tp:taxon-name-part taxon-name-part-type="genus" reg="Calamus">Calamus</tp:taxon-name-part></tp:taxon-name></italic> sp. in the Philippines (<xref ref-type="bibr" rid="B6884283">Jiang et al. 2020</xref>). However, there are no discernible differences between <italic><tp:taxon-name><tp:taxon-name-part taxon-name-part-type="genus" reg="Mendogia">M.</tp:taxon-name-part><tp:taxon-name-part taxon-name-part-type="species" reg="philippinensis">philippinensis</tp:taxon-name-part></tp:taxon-name></italic> and <italic><tp:taxon-name><tp:taxon-name-part taxon-name-part-type="genus" reg="Mendogia">M.</tp:taxon-name-part><tp:taxon-name-part taxon-name-part-type="species" reg="calami">calami</tp:taxon-name-part></tp:taxon-name></italic>, neither in phenotype nor in substrate ecology. <xref ref-type="bibr" rid="B6884283">Jiang et al. (2020)</xref> did not discuss <italic><tp:taxon-name><tp:taxon-name-part taxon-name-part-type="genus" reg="Mendogia">M.</tp:taxon-name-part><tp:taxon-name-part taxon-name-part-type="species" reg="philippinensis">philippinensis</tp:taxon-name-part></tp:taxon-name></italic> when establishing <italic><tp:taxon-name><tp:taxon-name-part taxon-name-part-type="genus" reg="Mendogia">M.</tp:taxon-name-part><tp:taxon-name-part taxon-name-part-type="species" reg="calami">calami</tp:taxon-name-part></tp:taxon-name></italic> and the difference implied in the table and key (ascostroma size, number of longitudinal septa) are either due to age (ascostroma size) or they are non-existent (the ascospores of <italic><tp:taxon-name><tp:taxon-name-part taxon-name-part-type="genus" reg="Mendogia">M.</tp:taxon-name-part><tp:taxon-name-part taxon-name-part-type="species" reg="calami">calami</tp:taxon-name-part></tp:taxon-name></italic> have mostly one, rarely two longitudinal septa in the photographs and the protologue of <italic><tp:taxon-name><tp:taxon-name-part taxon-name-part-type="genus" reg="Mendogia">M.</tp:taxon-name-part><tp:taxon-name-part taxon-name-part-type="species" reg="philippinensis">philippinensis</tp:taxon-name-part></tp:taxon-name></italic> also indicates mostly one longitudinal septum) (<xref ref-type="bibr" rid="B6884555">Sydow and Sydow 1917</xref>). This synonymy needs further testing with molecular data as previous studies on palms have shown that the taxa on different palm species differ (<xref ref-type="bibr" rid="B6884345">Konta et al. 2016</xref>, <xref ref-type="bibr" rid="B6884329">Konta et al. 2017</xref>) as they may have derived from endophytes.</p></tp:treatment-sec><ref-list><ref id="B6884283"><element-citation xmlns:xlink="http://www.w3.org/1999/xlink" publication-type="article" xlink:type="simple"><person-group person-group-type="author"><name name-style="western"><surname>Jiang</surname><given-names>Hong-Bo</given-names></name><name name-style="western"><surname>Phookamsak</surname><given-names>Rungtiwa</given-names></name><name name-style="western"><surname>Xu</surname><given-names>Jianchu</given-names></name><name name-style="western"><surname>Karunarathna</surname><given-names>Samantha C.</given-names></name><name name-style="western"><surname>Mortimer</surname><given-names>Peter E.</given-names></name><name name-style="western"><surname>Hyde</surname><given-names>Kevin D.</given-names></name></person-group><year>2020</year><article-title>Taxonomic and phylogenetic characterizations reveal three new species of <italic><tp:taxon-name><tp:taxon-name-part taxon-name-part-type="genus" reg="Mendogia">Mendogia</tp:taxon-name-part></tp:taxon-name></italic> (<italic><tp:taxon-name><tp:taxon-name-part taxon-name-part-type="family">Myriangiaceae</tp:taxon-name-part></tp:taxon-name></italic>, <italic><tp:taxon-name><tp:taxon-name-part taxon-name-part-type="order">Myriangiales</tp:taxon-name-part></tp:taxon-name></italic>)</article-title><source>Mycological Progress</source><volume>19</volume><issue>1</issue><fpage>41</fpage><lpage>51</lpage><pub-id pub-id-type="doi">10.1007/s11557-019-01540-z</pub-id></element-citation></ref><ref id="B6884555"><element-citation xmlns:xlink="http://www.w3.org/1999/xlink" publication-type="article" xlink:type="simple"><person-group person-group-type="author"><name name-style="western"><surname>Sydow</surname><given-names>H.</given-names></name><name name-style="western"><surname>Sydow</surname><given-names>P.</given-names></name></person-group><year>1917</year><article-title>Beitrag zur Kenntniss der Pilzflora der Philippinen-Inseln</article-title><source>Annales Mycologici</source><volume>15</volume><issue>3–4</issue><fpage>165</fpage><lpage>268</lpage></element-citation></ref><ref id="B6884345"><element-citation xmlns:xlink="http://www.w3.org/1999/xlink" publication-type="article" xlink:type="simple"><person-group person-group-type="author"><name name-style="western"><surname>Konta</surname><given-names>S.</given-names></name><name name-style="western"><surname>Hongsanan</surname><given-names>S.</given-names></name><name name-style="western"><surname>Tibpromma</surname><given-names>S.</given-names></name><name name-style="western"><surname>Thongbai</surname><given-names>B.</given-names></name><name name-style="western"><surname>Maharachchikumbura</surname><given-names>S. S.N.</given-names></name><name name-style="western"><surname>Bahkali</surname><given-names>A. H.</given-names></name><name name-style="western"><surname>Hyde</surname><given-names>K. D.</given-names></name><name name-style="western"><surname>Boonmee</surname><given-names>S.</given-names></name></person-group><year>2016</year><article-title>An advance in the endophyte story: <italic><tp:taxon-name><tp:taxon-name-part taxon-name-part-type="family">Oxydothidaceae</tp:taxon-name-part></tp:taxon-name></italic> fam. nov. with six new species of <italic><tp:taxon-name><tp:taxon-name-part taxon-name-part-type="genus" reg="Oxydothis">Oxydothis</tp:taxon-name-part></tp:taxon-name></italic></article-title><source>Mycosphere</source><volume>7</volume><issue>9</issue><fpage>1425</fpage><lpage>1446</lpage><pub-id pub-id-type="doi">10.5943/mycosphere/7/9/15</pub-id></element-citation></ref><ref id="B6884329"><element-citation xmlns:xlink="http://www.w3.org/1999/xlink" publication-type="article" xlink:type="simple"><person-group person-group-type="author"><name name-style="western"><surname>Konta</surname><given-names>S.</given-names></name><name name-style="western"><surname>Hongsanan</surname><given-names>S.</given-names></name><name name-style="western"><surname>Eungwanichayapant</surname><given-names>P. D.</given-names></name><name name-style="western"><surname>Liu</surname><given-names>J. K.</given-names></name><name name-style="western"><surname>Jeewon</surname><given-names>R.</given-names></name><name name-style="western"><surname>Hyde</surname><given-names>K. D.</given-names></name><name name-style="western"><surname>Maharachchikumbura</surname><given-names>S. S.N.</given-names></name><name name-style="western"><surname>Boonmee</surname><given-names>S.</given-names></name></person-group><year>2017</year><article-title><italic><tp:taxon-name><tp:taxon-name-part taxon-name-part-type="genus" reg="Leptosporella">Leptosporella</tp:taxon-name-part></tp:taxon-name></italic> (<italic><tp:taxon-name><tp:taxon-name-part taxon-name-part-type="family">Leptosporellaceae</tp:taxon-name-part></tp:taxon-name></italic> fam. nov.) and <italic><tp:taxon-name><tp:taxon-name-part taxon-name-part-type="genus" reg="Linocarpon">Linocarpon</tp:taxon-name-part></tp:taxon-name></italic> and <italic><tp:taxon-name><tp:taxon-name-part taxon-name-part-type="genus" reg="Neolinocarpon">Neolinocarpon</tp:taxon-name-part></tp:taxon-name></italic> (<italic><tp:taxon-name><tp:taxon-name-part taxon-name-part-type="family">Linocarpaceae</tp:taxon-name-part></tp:taxon-name></italic> fam. nov.) are accommodated in <italic><tp:taxon-name><tp:taxon-name-part taxon-name-part-type="order">Chaetosphaeriales</tp:taxon-name-part></tp:taxon-name></italic></article-title><source>Mycosphere</source><volume>8</volume><issue>10</issue><fpage>1943</fpage><lpage>1974</lpage><pub-id pub-id-type="doi">10.5943/mycosphere/8/10/16</pub-id></element-citation></ref></ref-list></tp:taxon-treatment>
