# Supplementary material for: Mendogiadiffusa sp. nov. and an updated key to the species of Mendogia (Myriangiaceae, Dothideomycetes)
Source: Biodivers Data J. 2021 Sep 7;9:e67705. doi: 10.3897/BDJ.9.e67705 (PMC8440402; doi:10.3897/BDJ.9.e67705)
Supplement: XML Treatment for Mendogia bambusina [file BDJ.9.e67705-treatment3.xml]

<!DOCTYPE tp:taxon-treatment
  PUBLIC "-//TaxonX//DTD Taxonomic Treatment Publishing DTD v0 20100105//EN" "tax-treatment-NSO.dtd">
<tp:taxon-treatment xmlns:tp="http://www.plazi.org/taxpub"><tp:treatment-meta><mixed-citation publication-type="journal"><person-group><name><surname>Thiyagaraja</surname><given-names>Vinodhini</given-names></name><name><surname>Lücking</surname><given-names>Robert</given-names></name><name><surname>Ertz</surname><given-names>Damien</given-names></name><name><surname>Samarakoon</surname><given-names>Milan C.</given-names></name><name><surname>Wanasinghe</surname><given-names>Dhanushka N.</given-names></name><name><surname>Karunarathna</surname><given-names>Samantha C.</given-names></name><name><surname>Cheewangkoon</surname><given-names>Ratchadawan</given-names></name><name><surname>Hyde</surname><given-names>Kevin D.</given-names></name></person-group><article-title><italic><tp:taxon-name><tp:taxon-name-part taxon-name-part-type="genus" reg="Mendogia">Mendogia</tp:taxon-name-part><tp:taxon-name-part taxon-name-part-type="species" reg="diffusa">diffusa</tp:taxon-name-part></tp:taxon-name></italic> sp. nov. and an updated key to the species of <italic><tp:taxon-name><tp:taxon-name-part taxon-name-part-type="genus" reg="Mendogia">Mendogia</tp:taxon-name-part></tp:taxon-name></italic> (<tp:taxon-name><tp:taxon-name-part taxon-name-part-type="family">Myriangiaceae</tp:taxon-name-part></tp:taxon-name>, <tp:taxon-name><tp:taxon-name-part taxon-name-part-type="class">Dothideomycetes</tp:taxon-name-part></tp:taxon-name>)</article-title><source>Biodivers Data J</source><day>07</day><month>9</month><year>2021</year><volume>9</volume><pub-id pub-id-type="doi">10.3897/BDJ.9.e67705</pub-id></mixed-citation></tp:treatment-meta><tp:nomenclature><tp:taxon-name>
            <object-id xmlns:xlink="http://www.w3.org/1999/xlink" content-type="arpha" xlink:type="simple">BBEB7833-661E-57B0-98E9-3432A165538D</object-id>
            <tp:taxon-name-part taxon-name-part-type="genus">Mendogia</tp:taxon-name-part>
            <tp:taxon-name-part taxon-name-part-type="species">bambusina</tp:taxon-name-part>
          </tp:taxon-name><tp:taxon-authority>Racib., Parasit. Alg. Pilze Java's (Jakarta) 3: 31 (1900)</tp:taxon-authority><tp:nomenclature-citation-list><tp:nomenclature-citation><tp:taxon-name>
                <tp:taxon-name-part taxon-name-part-type="genus">Mendogia</tp:taxon-name-part>
                <tp:taxon-name-part taxon-name-part-type="species">bambusina</tp:taxon-name-part>
              </tp:taxon-name><comment><italic><tp:taxon-name>
                    <tp:taxon-name-part taxon-name-part-type="genus" reg="Uleopeltis">Uleopeltis</tp:taxon-name-part>
                    <tp:taxon-name-part taxon-name-part-type="species" reg="bambusina">bambusina</tp:taxon-name-part>
                  </tp:taxon-name></italic></comment></tp:nomenclature-citation><tp:nomenclature-citation><tp:taxon-name>
                <tp:taxon-name-part taxon-name-part-type="genus">Mendogia</tp:taxon-name-part>
                <tp:taxon-name-part taxon-name-part-type="species">bambusina</tp:taxon-name-part>
              </tp:taxon-name><comment><italic>Ital. 1 (Fasc. 3): 159 (1862).</italic>; Syn. nov.: <italic><tp:taxon-name><tp:taxon-name-part taxon-name-part-type="genus" reg="Uleopeltis">Uleopeltis</tp:taxon-name-part><tp:taxon-name-part taxon-name-part-type="species" reg="bambusina">bambusina</tp:taxon-name-part></tp:taxon-name></italic> Syd. &amp; P. Syd., Annls mycol. 12(6): 565 (1914); <italic>Ital. 1 (Fasc. 3): 159 (1862).</italic> Type: The Philippines, Luzon, Bulacan Prov., Angat, 1913, M Ramos, Bur. Sci. 21852 (GZU, S-F5988).</comment></tp:nomenclature-citation></tp:nomenclature-citation-list></tp:nomenclature><tp:treatment-sec sec-type="Notes"><title>Notes</title><p><italic><tp:taxon-name><tp:taxon-name-part taxon-name-part-type="genus" reg="Uleopeltis">Uleopeltis</tp:taxon-name-part></tp:taxon-name></italic> was introduced to accommodate <italic><tp:taxon-name><tp:taxon-name-part taxon-name-part-type="genus" reg="Uleopeltis">U.</tp:taxon-name-part><tp:taxon-name-part taxon-name-part-type="species" reg="manaosensis">manaosensis</tp:taxon-name-part></tp:taxon-name></italic> and later the second species <italic><tp:taxon-name><tp:taxon-name-part taxon-name-part-type="genus" reg="Uleopeltis">U.</tp:taxon-name-part><tp:taxon-name-part taxon-name-part-type="species" reg="bambusina">bambusina</tp:taxon-name-part></tp:taxon-name></italic> added to this genus (<xref ref-type="bibr" rid="B6880463">Hennings 1904</xref>, <xref ref-type="bibr" rid="B6880330">Dai et al. 2017</xref>). <italic><tp:taxon-name><tp:taxon-name-part taxon-name-part-type="genus" reg="Uleopeltis">Uleopeltis</tp:taxon-name-part><tp:taxon-name-part taxon-name-part-type="species" reg="manaosensis">manaosensis</tp:taxon-name-part></tp:taxon-name></italic> was synonymised under <italic><tp:taxon-name><tp:taxon-name-part taxon-name-part-type="genus" reg="Mendogia">Mendogia</tp:taxon-name-part></tp:taxon-name></italic>, while <italic><tp:taxon-name><tp:taxon-name-part taxon-name-part-type="genus" reg="Uleopeltis">U.</tp:taxon-name-part><tp:taxon-name-part taxon-name-part-type="species" reg="bambusina">bambusina</tp:taxon-name-part></tp:taxon-name></italic> remained in <italic><tp:taxon-name><tp:taxon-name-part taxon-name-part-type="genus" reg="Uleopeltis">Uleopeltis</tp:taxon-name-part></tp:taxon-name></italic> which was collected from bamboo culms in he Philippines (<xref ref-type="bibr" rid="B6880463">Hennings 1904</xref>, <xref ref-type="bibr" rid="B6884620">von Arx and Müller 1975</xref>, <xref ref-type="bibr" rid="B6880330">Dai et al. 2017</xref>). The species lacks molecular data and shares similar morphological characteristics with the type species of <italic><tp:taxon-name><tp:taxon-name-part taxon-name-part-type="genus" reg="Mendogia">Mendogia</tp:taxon-name-part></tp:taxon-name></italic> (<xref ref-type="bibr" rid="B6884620">von Arx and Müller 1975</xref>). <xref ref-type="bibr" rid="B6880330">Dai et al. (2017)</xref> gave spores of the type material of <italic><tp:taxon-name><tp:taxon-name-part taxon-name-part-type="genus" reg="Mendogia">Mendogia</tp:taxon-name-part><tp:taxon-name-part taxon-name-part-type="species" reg="bambusina">bambusina</tp:taxon-name-part></tp:taxon-name></italic> as 13.5–25 × 5–8 µm, but mature ascospores in the photographs are 15–21 × 7–9 µm. <xref ref-type="bibr" rid="B6884483">Raciborski (1900)</xref> gave the ascospores as 17–19 × 8 µm for <italic><tp:taxon-name><tp:taxon-name-part taxon-name-part-type="genus" reg="Mendogia">M.</tp:taxon-name-part><tp:taxon-name-part taxon-name-part-type="species" reg="bambusina">bambusina</tp:taxon-name-part></tp:taxon-name></italic>. This supports the assessment of <xref ref-type="bibr" rid="B6884620">von Arx and Müller (1975)</xref> that <italic><tp:taxon-name><tp:taxon-name-part taxon-name-part-type="genus" reg="Mendogia">M.</tp:taxon-name-part><tp:taxon-name-part taxon-name-part-type="species" reg="bambusina">bambusina</tp:taxon-name-part></tp:taxon-name></italic> and <italic><tp:taxon-name><tp:taxon-name-part taxon-name-part-type="genus" reg="Uleopeltis">Uleopeltis</tp:taxon-name-part><tp:taxon-name-part taxon-name-part-type="species" reg="bambusina">bambusina</tp:taxon-name-part></tp:taxon-name></italic> are conspecific. The synonymisation is formalised here. The report of <italic><tp:taxon-name><tp:taxon-name-part taxon-name-part-type="genus" reg="Mendogia">M.</tp:taxon-name-part><tp:taxon-name-part taxon-name-part-type="species" reg="bambusina">bambusina</tp:taxon-name-part></tp:taxon-name></italic> from Brazil on palm leaves (<xref ref-type="bibr" rid="B6884603">Vitória 2012</xref>) has been documented with morphological and anatomical photographs and agrees well with the material from the Paleotropics. The African <italic><tp:taxon-name><tp:taxon-name-part taxon-name-part-type="genus" reg="Pleiostomella">Pleiostomella</tp:taxon-name-part><tp:taxon-name-part taxon-name-part-type="species" reg="halleriae">halleriae</tp:taxon-name-part></tp:taxon-name></italic> (<xref ref-type="bibr" rid="B6880403">Doidge 1921</xref>) will also key out close to <italic><tp:taxon-name><tp:taxon-name-part taxon-name-part-type="genus" reg="Mendogia">M.</tp:taxon-name-part><tp:taxon-name-part taxon-name-part-type="species" reg="bambusina">bambusina</tp:taxon-name-part></tp:taxon-name></italic> and may represent another synonym. It is the only other species described in <italic><tp:taxon-name><tp:taxon-name-part taxon-name-part-type="genus" reg="Pleiostomella">Pleiostomella</tp:taxon-name-part></tp:taxon-name></italic>, a synonym of <italic><tp:taxon-name><tp:taxon-name-part taxon-name-part-type="genus" reg="Mendogia">Mendogia</tp:taxon-name-part></tp:taxon-name></italic>, but has apparently never been dispositioned. Unfortunately, no type was indicated and a total of six collections on two host species (leaves of <italic><tp:taxon-name><tp:taxon-name-part taxon-name-part-type="genus" reg="Halleria">Halleria</tp:taxon-name-part><tp:taxon-name-part taxon-name-part-type="species" reg="elliptica">elliptica</tp:taxon-name-part></tp:taxon-name></italic> and <italic><tp:taxon-name><tp:taxon-name-part taxon-name-part-type="genus" reg="Halleria">H.</tp:taxon-name-part><tp:taxon-name-part taxon-name-part-type="species" reg="lucida">lucida</tp:taxon-name-part></tp:taxon-name></italic>) were listed. The ascus and ascospore dimensions (50–70 × 20–33 µm; 22–24 × 9–10 µm) partly fit <italic><tp:taxon-name><tp:taxon-name-part taxon-name-part-type="genus" reg="Mendogia">M.</tp:taxon-name-part><tp:taxon-name-part taxon-name-part-type="species" reg="bambusina">bambusina</tp:taxon-name-part></tp:taxon-name></italic>, but Doidge described two types of asci, one ovate and ca. 50 × 30 µm and the other clavate and ca. 65–70 × 20–25 µm. The latter fits <italic><tp:taxon-name><tp:taxon-name-part taxon-name-part-type="genus" reg="Mendogia">M.</tp:taxon-name-part><tp:taxon-name-part taxon-name-part-type="species" reg="bambusina">bambusina</tp:taxon-name-part></tp:taxon-name></italic>, whereas the former does not conform to any of the species recognised here. Revision of all paratypes is necessary to assess the taxonomic status of this material (<xref ref-type="bibr" rid="B6884555">Sydow and Sydow 1917</xref>).</p></tp:treatment-sec><ref-list><ref id="B6880463"><element-citation xmlns:xlink="http://www.w3.org/1999/xlink" publication-type="article" xlink:type="simple"><person-group person-group-type="author"><name name-style="western"><surname>Hennings</surname><given-names>P.</given-names></name></person-group><year>1904</year><article-title><tp:taxon-name><tp:taxon-name-part taxon-name-part-type="kingdom">Fungi</tp:taxon-name-part></tp:taxon-name> Amazonici a cl Ernesto Ule collecti II</article-title><source>Hedwigia</source><volume>43</volume><fpage>242</fpage><lpage>273</lpage></element-citation></ref><ref id="B6880330"><element-citation xmlns:xlink="http://www.w3.org/1999/xlink" publication-type="article" xlink:type="simple"><person-group person-group-type="author"><name name-style="western"><surname>Dai</surname><given-names>D. Q.</given-names></name><name name-style="western"><surname>Phookamsak</surname><given-names>R.</given-names></name><name name-style="western"><surname>Wijayawardene</surname><given-names>N. N.</given-names></name><name name-style="western"><surname>Li</surname><given-names>W. J.</given-names></name><name name-style="western"><surname>Bhat</surname><given-names>D. J.</given-names></name><name name-style="western"><surname>Xu JC</surname></name><name name-style="western"><surname>Taylor JE</surname></name><name name-style="western"><surname>Hyde KD</surname></name><name name-style="western"><surname>Chukeatirote</surname><given-names>E.</given-names></name></person-group><year>2017</year><article-title>Bambusicolous fungi</article-title><source>Fungal Diversity</source><volume>82</volume><issue>1</issue><fpage>1</fpage><lpage>105</lpage><pub-id pub-id-type="doi">10.1007/s13225-016-0367-8</pub-id></element-citation></ref><ref id="B6884620"><element-citation xmlns:xlink="http://www.w3.org/1999/xlink" publication-type="article" xlink:type="simple"><person-group person-group-type="author"><name name-style="western"><surname>von Arx</surname><given-names>J. A.</given-names></name><name name-style="western"><surname>Müller</surname><given-names>E.</given-names></name></person-group><year>1975</year><article-title>A re-evaluation of the bitunicate <tp:taxon-name><tp:taxon-name-part taxon-name-part-type="class">Ascomycetes</tp:taxon-name-part></tp:taxon-name> with keys to families and genera</article-title><source>Studies in Mycology</source><volume>9</volume><fpage>1</fpage><lpage>159</lpage></element-citation></ref><ref id="B6884483"><element-citation xmlns:xlink="http://www.w3.org/1999/xlink" publication-type="book" xlink:type="simple"><person-group person-group-type="author"><name name-style="western"><surname>Raciborski</surname><given-names>M.</given-names></name></person-group><year>1900</year><source>Parasitische Algen und Pilze Java’s</source><volume>3</volume><publisher-name>Staatsdruckerei</publisher-name><size units="page">1–49</size></element-citation></ref><ref id="B6884603"><element-citation xmlns:xlink="http://www.w3.org/1999/xlink" publication-type="thesis" xlink:type="simple"><person-group person-group-type="author"><name name-style="western"><surname>Vitória</surname><given-names>NS.</given-names></name></person-group><year>2012</year><source>Diversidade de <tp:taxon-name><tp:taxon-name-part taxon-name-part-type="phylum">Ascomycota</tp:taxon-name-part></tp:taxon-name> em palmeiras nativas e exóticas em áreas de Mata Atlântica nos Estados da Bahia e de Pernambuco</source><publisher-name>Universidade Federal de Pernambuco</publisher-name><publisher-loc>Recife, Brazil</publisher-loc></element-citation></ref><ref id="B6880403"><element-citation xmlns:xlink="http://www.w3.org/1999/xlink" publication-type="article" xlink:type="simple"><person-group person-group-type="author"><name name-style="western"><surname>Doidge</surname><given-names>E. M.</given-names></name></person-group><year>1921</year><article-title>South African ascomycetes in the National Herbarium I</article-title><source>Bothalia</source><volume>1</volume><fpage>5</fpage><lpage>32</lpage></element-citation></ref><ref id="B6884555"><element-citation xmlns:xlink="http://www.w3.org/1999/xlink" publication-type="article" xlink:type="simple"><person-group person-group-type="author"><name name-style="western"><surname>Sydow</surname><given-names>H.</given-names></name><name name-style="western"><surname>Sydow</surname><given-names>P.</given-names></name></person-group><year>1917</year><article-title>Beitrag zur Kenntniss der Pilzflora der Philippinen-Inseln</article-title><source>Annales Mycologici</source><volume>15</volume><issue>3–4</issue><fpage>165</fpage><lpage>268</lpage></element-citation></ref></ref-list></tp:taxon-treatment>
